# Supplementary material for: Interleukin-6 Gene Expression Changes after a 4-Week Intake of a Multispecies Probiotic in Major Depressive Disorder—Preliminary Results of the PROVIT Study
Source: Nutrients. 2020 Aug 26;12(9):2575. doi: 10.3390/nu12092575 (PMC7551871; doi:10.3390/nu12092575)
Supplement: Supplementary file 1 [file nutrients-12-02575-s001.zip]

Archive with 1 entries (1 files):
- nutrients-835067-supplementary.svg
